# Supplementary material for: Electromyographic Comparison of Traditional Fitness Machines, Outdoor Fitness Equipment Without Load Selectors, and Outdoor Fitness Equipment with Load Selectors in a Seated Chest Press Exercise in Trained Young Men
Source: Sensors (Basel). 2024 Dec 3;24(23):7740. doi: 10.3390/s24237740 (PMC11644873; doi:10.3390/s24237740)
Supplement: Supplementary file 1 [file sensors-24-07740-s001.zip]

Archive with 1 entries (1 files):
- sensors-3339796-supplementary.pdf
